# Supplementary material for: International Consensus on Definition of Mild-to-Moderate Ulcerative Colitis Disease Activity in Adult Patients
Source: Medicina (Kaunas). 2023 Jan 16;59(1):183. doi: 10.3390/medicina59010183 (PMC9861955; doi:10.3390/medicina59010183)
Supplement: Supplementary file 1 [file medicina-59-00183-s001.zip]

Archive with 1 entries (1 files):
- medicina-2151419-supplementary.pdf
